# Supplementary material for: Human milk oligosaccharides induce acute yet reversible compositional changes in the gut microbiota of conventional mice linked to a reduction of butyrate levels
Source: Microlife. 2022 May 18;3:uqac006. doi: 10.1093/femsml/uqac006 (PMC10117735; doi:10.1093/femsml/uqac006)
Supplement: uqac006_Supplemental_Files [file uqac006_supplemental_files.zip]

Archive with 2 entries (2 files):
- Supplementary_figures_all.pdf
- Supplementary_tables_all.pdf
